# Supplementary material for: A computational system for Bayesian benchmark dose estimation of genomic data in BBMD
Source: Environ Int. Author manuscript; Available in PMC 2022 Mar 19. (PMC8934139; doi:10.1016/j.envint.2022.107135)
Supplement: 2 [file NIHMS1778866-supplement-2.xlsx]

## Sheet: Open-TG-Gates 3h (Figure 6(a))
Chemical	Time	BMD	29d Apical	Group
acetazolamide	3 hr	39.7689	13.6276	Consistent Dose Level
adapin	3 hr	21.072	8.41025	Inconsistent Dose Level
allopurinol	3 hr	9.5589	4.8329	Consistent Dose Level
amitriptyline	3 hr	11.2527	4.9583	Consistent Dose Level
aspirin	3 hr	140.585	23.8255	Inconsistent Dose Level
benzbromarone	3 hr	18.6504	1.88441	Consistent Dose Level
benziodarone	3 hr	15.6503	6.8138	Consistent Dose Level
bromobenzene	3 hr	19.2508	20.3512	Consistent Dose Level
bromoethylamine	3 hr	3.1502	1.73308	Inconsistent Dose Level
bucetin	3 hr	178.135	84.1025	Inconsistent Dose Level
caffeine	3 hr	5.6297	12.4349	Consistent Dose Level
chlormezanone	3 hr	30.1758	8.46443	Consistent Dose Level
chlorpheniramine	3 hr	2.08145	1.58836	Consistent Dose Level
chlorpromazine	3 hr	10.5583	1.02207	Inconsistent Dose Level
cimetidine	3 hr	66.1542	188.273	Consistent Dose Level
ciprofloxacin	3 hr	66.9845	30.0718	Consistent Dose Level
clofibrate	3 hr	18.9164	6.8138	Consistent Dose Level
clomipramine	3 hr	10.3512	12.4349	Consistent Dose Level
colchicine	3 hr	0.8455	0.323819	Inconsistent Dose Level
coumarin	3 hr	9.49905	7.94182	Consistent Dose Level
cyclophosphamide	3 hr	10.0605	1.32113	Inconsistent Dose Level
diazepam	3 hr	19.1976	5.45069	Consistent Dose Level
diclofenac	3 hr	6.0401	3.13133	Inconsistent Dose Level
doxorubicin	3 hr	0.63175	0.0841025	Inconsistent Dose Level
enalapril	3 hr	87.476	24.7551	Consistent Dose Level
ethanol	3 hr	269.845	336.41	Consistent Dose Level
ethionamide	3 hr	1.73945	28.652	Inconsistent Dose Level
ethionine	3 hr	16.2811	21.6229	Consistent Dose Level
furosemide	3 hr	23.0527	22.3143	Consistent Dose Level
griseofulvin	3 hr	51.7332	472.955	Consistent Dose Level
haloperidol	3 hr	1.8259	0.68138	Consistent Dose Level
hydroxyzine	3 hr	9.7926	2.18028	Consistent Dose Level
ibuprofen	3 hr	23.0983	16.8205	Inconsistent Dose Level
imipramine	3 hr	8.8692	3.06936	Consistent Dose Level
indomethacin	3 hr	6.9084	0.275944	Inconsistent Dose Level
iproniazid	3 hr	5.4036	1.36276	Consistent Dose Level
isoniazid	3 hr	89.9232	43.044	Inconsistent Dose Level
ketoconazole	3 hr	5.61165	2.18028	Consistent Dose Level
labetalol	3 hr	32.4824	58.0491	Consistent Dose Level
meloxicam	3 hr	6.9483	1.10266	Inconsistent Dose Level
metformin	3 hr	50.4849	56.3392	Consistent Dose Level
methapyrilene	3 hr	6.61485	1.69703	Consistent Dose Level
methimazole	3 hr	5.90235	2.18028	Consistent Dose Level
methyldopa	3 hr	30.305	190.26	Consistent Dose Level
methyltestosterone	3 hr	18.7967	8.01515	Consistent Dose Level
mexiletine	3 hr	21.6144	33.641	Consistent Dose Level
moxisylyte	3 hr	20.8411	236.476	Consistent Dose Level
naproxen	3 hr	10.5488	1.07757	Inconsistent Dose Level
nitrofurantoin	3 hr	97.2667	22.255	Inconsistent Dose Level
nitrofurazone	3 hr	14.4619	22.6872	Inconsistent Dose Level
papaverine	3 hr	21.2021	15.1217	Consistent Dose Level
penicillamine	3 hr	43.8235	50.5313	Consistent Dose Level
phenacetin	3 hr	54.1044	43.2527	Inconsistent Dose Level
phenobarbital	3 hr	21.0273	2.18028	Inconsistent Dose Level
phenylbutazone	3 hr	18.1051	6.01435	Consistent Dose Level
phenytoin	3 hr	150.286	18.8993	Inconsistent Dose Level
quinidine	3 hr	15.9448	16.8205	Consistent Dose Level
sulfasalazine	3 hr	92.4407	64.7639	Consistent Dose Level
sulindac	3 hr	9.1846	2.52656	Inconsistent Dose Level
tetracycline	3 hr	123.299	313.133	Consistent Dose Level
tolbutamide	3 hr	118.883	70.808	Consistent Dose Level
trimethadione	3 hr	30.0409	38.4113	Consistent Dose Level

## Sheet: Open-TG-Gates 6h (Figure 6(b))
Chemical	Time	BMD	29 day Apical	Group
acetazolamide	6 hr	30.3544	13.6276	Consistent Dose Level
adapin	6 hr	19.0646	8.41025	Inconsistent Dose Level
allopurinol	6 hr	8.3733	4.8329	Consistent Dose Level
amitriptyline	6 hr	10.5222	4.9583	Consistent Dose Level
aspirin	6 hr	109.619	23.8255	Inconsistent Dose Level
benzbromarone	6 hr	9.3271	1.88441	Consistent Dose Level
benziodarone	6 hr	18.1507	6.8138	Consistent Dose Level
bromobenzene	6 hr	21.7151	20.3512	Consistent Dose Level
bromoethylamine	6 hr	3.4124	1.73308	Inconsistent Dose Level
bucetin	6 hr	122.685	84.1025	Inconsistent Dose Level
caffeine	6 hr	7.3112	12.4349	Consistent Dose Level
chlormezanone	6 hr	23.1363	8.46443	Consistent Dose Level
chlorpheniramine	6 hr	2.3826	1.58836	Consistent Dose Level
chlorpromazine	6 hr	9.6406	1.02207	Inconsistent Dose Level
cimetidine	6 hr	66.9446	188.273	Consistent Dose Level
ciprofloxacin	6 hr	170.305	30.0718	Consistent Dose Level
clofibrate	6 hr	13.5869	6.8138	Consistent Dose Level
clomipramine	6 hr	7.8603	12.4349	Consistent Dose Level
colchicine	6 hr	0.741	0.323819	Inconsistent Dose Level
coumarin	6 hr	8.4683	7.94182	Consistent Dose Level
cyclophosphamide	6 hr	12.9485	1.32113	Inconsistent Dose Level
diazepam	6 hr	16.188	5.45069	Consistent Dose Level
diclofenac	6 hr	7.0756	3.13133	Inconsistent Dose Level
doxorubicin	6 hr	0.60705	0.0841025	Inconsistent Dose Level
enalapril	6 hr	94.2951	24.7551	Consistent Dose Level
ethanol	6 hr	255.537	336.41	Consistent Dose Level
ethionamide	6 hr	3.4314	28.652	Inconsistent Dose Level
ethionine	6 hr	9.47435	21.6229	Consistent Dose Level
furosemide	6 hr	25.4049	22.3143	Consistent Dose Level
griseofulvin	6 hr	37.4224	472.955	Consistent Dose Level
haloperidol	6 hr	1.8867	0.68138	Consistent Dose Level
hydroxyzine	6 hr	9.3062	2.18028	Consistent Dose Level
ibuprofen	6 hr	19.1197	16.8205	Inconsistent Dose Level
imipramine	6 hr	5.6107	3.06936	Consistent Dose Level
indomethacin	6 hr	3.9273	0.275944	Inconsistent Dose Level
iproniazid	6 hr	4.275	1.36276	Consistent Dose Level
isoniazid	6 hr	104.673	43.044	Inconsistent Dose Level
ketoconazole	6 hr	3.4903	2.18028	Consistent Dose Level
labetalol	6 hr	32.946	58.0491	Consistent Dose Level
meloxicam	6 hr	6.004	1.10266	Inconsistent Dose Level
metformin	6 hr	48.8585	56.3392	Consistent Dose Level
methapyrilene	6 hr	4.7234	1.69703	Consistent Dose Level
methimazole	6 hr	2.9963	2.18028	Consistent Dose Level
methyldopa	6 hr	46.5804	190.26	Consistent Dose Level
methyltestosterone	6 hr	18.9525	8.01515	Consistent Dose Level
mexiletine	6 hr	29.1669	33.641	Consistent Dose Level
moxisylyte	6 hr	15.0176	236.476	Consistent Dose Level
naproxen	6 hr	12.73	1.07757	Inconsistent Dose Level
nitrofurantoin	6 hr	45.3017	22.255	Inconsistent Dose Level
nitrofurazone	6 hr	10.773	22.6872	Inconsistent Dose Level
papaverine	6 hr	35.2963	15.1217	Consistent Dose Level
penicillamine	6 hr	51.4045	50.5313	Consistent Dose Level
phenacetin	6 hr	26.7938	43.2527	Inconsistent Dose Level
phenobarbital	6 hr	18.4471	2.18028	Inconsistent Dose Level
phenylbutazone	6 hr	14.1341	6.01435	Consistent Dose Level
phenytoin	6 hr	129.147	18.8993	Inconsistent Dose Level
quinidine	6 hr	10.5108	16.8205	Consistent Dose Level
sulfasalazine	6 hr	64.619	64.7639	Consistent Dose Level
sulindac	6 hr	10.0709	2.52656	Inconsistent Dose Level
tetracycline	6 hr	135.11	313.133	Consistent Dose Level
tolbutamide	6 hr	63.5721	70.808	Consistent Dose Level
trimethadione	6 hr	34.5078	38.4113	Consistent Dose Level

## Sheet: Open-TG-Gates 9h (Figure 6(c))
Chemical	Time	BMD	29 day Apical	Group
acetazolamide	9 hr	55.8971	13.6276	Consistent Dose Level
adapin	9 hr	21.8395	8.41025	Inconsistent Dose Level
allopurinol	9 hr	9.8705	4.8329	Consistent Dose Level
amitriptyline	9 hr	7.8926	4.9583	Consistent Dose Level
aspirin	9 hr	122.371	23.8255	Inconsistent Dose Level
benzbromarone	9 hr	11.0181	1.88441	Consistent Dose Level
benziodarone	9 hr	13.1385	6.8138	Consistent Dose Level
bromobenzene	9 hr	14.3564	20.3512	Consistent Dose Level
bromoethylamine	9 hr	4.76425	1.73308	Inconsistent Dose Level
bucetin	9 hr	106.164	84.1025	Inconsistent Dose Level
caffeine	9 hr	10.2581	12.4349	Consistent Dose Level
chlormezanone	9 hr	32.9973	8.46443	Consistent Dose Level
chlorpheniramine	9 hr	4.4156	1.58836	Consistent Dose Level
chlorpromazine	9 hr	8.9927	1.02207	Inconsistent Dose Level
cimetidine	9 hr	50.6331	188.273	Consistent Dose Level
ciprofloxacin	9 hr	98.5264	30.0718	Consistent Dose Level
clofibrate	9 hr	10.7312	6.8138	Consistent Dose Level
clomipramine	9 hr	10.7141	12.4349	Consistent Dose Level
colchicine	9 hr	0.7049	0.323819	Inconsistent Dose Level
coumarin	9 hr	6.5664	7.94182	Consistent Dose Level
cyclophosphamide	9 hr	8.45405	1.32113	Inconsistent Dose Level
diazepam	9 hr	18.298	5.45069	Consistent Dose Level
diclofenac	9 hr	6.9502	3.13133	Inconsistent Dose Level
doxorubicin	9 hr	0.6023	0.0841025	Inconsistent Dose Level
enalapril	9 hr	87.9073	24.7551	Consistent Dose Level
ethanol	9 hr	439.46	336.41	Consistent Dose Level
ethionamide	9 hr	1.7651	28.652	Inconsistent Dose Level
ethionine	9 hr	9.3803	21.6229	Consistent Dose Level
furosemide	9 hr	15.1753	22.3143	Consistent Dose Level
griseofulvin	9 hr	50.6673	472.955	Consistent Dose Level
haloperidol	9 hr	1.8848	0.68138	Consistent Dose Level
hydroxyzine	9 hr	3.3706	2.18028	Consistent Dose Level
ibuprofen	9 hr	25.2244	16.8205	Inconsistent Dose Level
imipramine	9 hr	5.1965	3.06936	Consistent Dose Level
indomethacin	9 hr	3.8722	0.275944	Inconsistent Dose Level
iproniazid	9 hr	3.7126	1.36276	Consistent Dose Level
isoniazid	9 hr	127.104	43.044	Inconsistent Dose Level
ketoconazole	9 hr	8.6564	2.18028	Consistent Dose Level
labetalol	9 hr	27.6241	58.0491	Consistent Dose Level
meloxicam	9 hr	12.996	1.10266	Inconsistent Dose Level
metformin	9 hr	68.1416	56.3392	Consistent Dose Level
methapyrilene	9 hr	5.4074	1.69703	Consistent Dose Level
methimazole	9 hr	4.6683	2.18028	Consistent Dose Level
methyldopa	9 hr	34.2361	190.26	Consistent Dose Level
methyltestosterone	9 hr	18.9041	8.01515	Consistent Dose Level
mexiletine	9 hr	25.2272	33.641	Consistent Dose Level
moxisylyte	9 hr	43.6278	236.476	Consistent Dose Level
naproxen	9 hr	10.394	1.07757	Inconsistent Dose Level
nitrofurantoin	9 hr	41.9083	22.255	Inconsistent Dose Level
nitrofurazone	9 hr	15.2579	22.6872	Inconsistent Dose Level
papaverine	9 hr	27.7609	15.1217	Consistent Dose Level
penicillamine	9 hr	141.843	50.5313	Consistent Dose Level
phenacetin	9 hr	78.9431	43.2527	Inconsistent Dose Level
phenobarbital	9 hr	20.273	2.18028	Inconsistent Dose Level
phenylbutazone	9 hr	14.9397	6.01435	Consistent Dose Level
phenytoin	9 hr	145.489	18.8993	Inconsistent Dose Level
quinidine	9 hr	15.7415	16.8205	Consistent Dose Level
sulfasalazine	9 hr	64.8669	64.7639	Consistent Dose Level
sulindac	9 hr	6.6348	2.52656	Inconsistent Dose Level
tetracycline	9 hr	63.4001	313.133	Consistent Dose Level
tolbutamide	9 hr	73.9252	70.808	Consistent Dose Level
trimethadione	9 hr	28.1076	38.4113	Consistent Dose Level

## Sheet: Open-TG-Gates 24h (Figure 6(d))
Chemical	Time	BMD	29 day Apical	Group
acetazolamide	24 hr	37.1516	13.6276	Consistent Dose Level
adapin	24 hr	22.7297	8.41025	Inconsistent Dose Level
allopurinol	24 hr	11.6261	4.8329	Consistent Dose Level
amitriptyline	24 hr	10.6343	4.9583	Consistent Dose Level
aspirin	24 hr	112.714	23.8255	Inconsistent Dose Level
benzbromarone	24 hr	8.6032	1.88441	Consistent Dose Level
benziodarone	24 hr	13.9251	6.8138	Consistent Dose Level
bromobenzene	24 hr	14.0828	20.3512	Consistent Dose Level
bromoethylamine	24 hr	3.5606	1.73308	Inconsistent Dose Level
bucetin	24 hr	108.741	84.1025	Inconsistent Dose Level
caffeine	24 hr	7.0946	12.4349	Consistent Dose Level
chlormezanone	24 hr	33.9739	8.46443	Consistent Dose Level
chlorpheniramine	24 hr	1.7252	1.58836	Consistent Dose Level
chlorpromazine	24 hr	10.8851	1.02207	Inconsistent Dose Level
cimetidine	24 hr	72.8992	188.273	Consistent Dose Level
ciprofloxacin	24 hr	1.8506	30.0718	Consistent Dose Level
clofibrate	24 hr	17.9123	6.8138	Consistent Dose Level
clomipramine	24 hr	7.48505	12.4349	Consistent Dose Level
colchicine	24 hr	0.6973	0.323819	Inconsistent Dose Level
coumarin	24 hr	9.0421	7.94182	Consistent Dose Level
cyclophosphamide	24 hr	11.5159	1.32113	Inconsistent Dose Level
diazepam	24 hr	19.8607	5.45069	Consistent Dose Level
diclofenac	24 hr	6.41155	3.13133	Inconsistent Dose Level
doxorubicin	24 hr	0.60135	0.0841025	Inconsistent Dose Level
enalapril	24 hr	99.7595	24.7551	Consistent Dose Level
ethanol	24 hr	396.087	336.41	Consistent Dose Level
ethionamide	24 hr	44.9911	28.652	Inconsistent Dose Level
ethionine	24 hr	11.9738	21.6229	Consistent Dose Level
furosemide	24 hr	9.91895	22.3143	Consistent Dose Level
griseofulvin	24 hr	78.1004	472.955	Consistent Dose Level
haloperidol	24 hr	1.7024	0.68138	Consistent Dose Level
hydroxyzine	24 hr	9.33945	2.18028	Consistent Dose Level
ibuprofen	24 hr	26.3786	16.8205	Inconsistent Dose Level
imipramine	24 hr	4.0014	3.06936	Consistent Dose Level
indomethacin	24 hr	1.4345	0.275944	Inconsistent Dose Level
iproniazid	24 hr	3.93775	1.36276	Consistent Dose Level
isoniazid	24 hr	112.55	43.044	Inconsistent Dose Level
ketoconazole	24 hr	10.9193	2.18028	Consistent Dose Level
labetalol	24 hr	63.859	58.0491	Consistent Dose Level
meloxicam	24 hr	7.6494	1.10266	Inconsistent Dose Level
metformin	24 hr	58.957	56.3392	Consistent Dose Level
methapyrilene	24 hr	6.39635	1.69703	Consistent Dose Level
methimazole	24 hr	4.49825	2.18028	Consistent Dose Level
methyldopa	24 hr	41.5568	190.26	Consistent Dose Level
methyltestosterone	24 hr	19.1938	8.01515	Consistent Dose Level
mexiletine	24 hr	7.6019	33.641	Consistent Dose Level
moxisylyte	24 hr	27.8103	236.476	Consistent Dose Level
naproxen	24 hr	7.7539	1.07757	Inconsistent Dose Level
nitrofurantoin	24 hr	34.4252	22.255	Inconsistent Dose Level
nitrofurazone	24 hr	27.6735	22.6872	Inconsistent Dose Level
papaverine	24 hr	62.8881	15.1217	Consistent Dose Level
penicillamine	24 hr	125.552	50.5313	Consistent Dose Level
phenacetin	24 hr	80.9856	43.2527	Inconsistent Dose Level
phenobarbital	24 hr	29.1061	2.18028	Inconsistent Dose Level
phenylbutazone	24 hr	15.7624	6.01435	Consistent Dose Level
phenytoin	24 hr	112.955	18.8993	Inconsistent Dose Level
quinidine	24 hr	14.3545	16.8205	Consistent Dose Level
sulfasalazine	24 hr	61.1705	64.7639	Consistent Dose Level
sulindac	24 hr	10.5659	2.52656	Inconsistent Dose Level
tetracycline	24 hr	83.7786	313.133	Consistent Dose Level
tolbutamide	24 hr	67.3778	70.808	Consistent Dose Level
trimethadione	24 hr	29.2068	38.4113	Consistent Dose Level

## Sheet: Open-TG-Gates 4d (Figure 6(e))
Chemical	Time	BMD	29 day Apical	Group
acetazolamide	4 day	36.8752	13.6276	Consistent Dose Level
adapin	4 day	10.7122	8.41025	Inconsistent Dose Level
allopurinol	4 day	10.507	4.8329	Consistent Dose Level
amiodarone	4 day	22.1692	16.8205	Inconsistent Dose Level
amitriptyline	4 day	10.7806	4.9583	Consistent Dose Level
aspirin	4 day	40.3484	23.8255	Inconsistent Dose Level
azathioprine	4 day	2.26195	7.52762	Consistent Dose Level
benzbromarone	4 day	8.55285	1.88441	Consistent Dose Level
benziodarone	4 day	14.1759	6.8138	Consistent Dose Level
bromobenzene	4 day	27.1035	20.3512	Consistent Dose Level
bromoethylamine	4 day	2.0425	1.73308	Inconsistent Dose Level
bucetin	4 day	80.5087	84.1025	Inconsistent Dose Level
caffeine	4 day	5.5727	12.4349	Consistent Dose Level
chlormezanone	4 day	29.8376	8.46443	Consistent Dose Level
chlorpheniramine	4 day	2.0406	1.58836	Consistent Dose Level
chlorpromazine	4 day	3.6423	1.02207	Inconsistent Dose Level
cimetidine	4 day	122.202	188.273	Consistent Dose Level
ciprofloxacin	4 day	67.8129	30.0718	Consistent Dose Level
clofibrate	4 day	14.9901	6.8138	Consistent Dose Level
clomipramine	4 day	10.9231	12.4349	Consistent Dose Level
colchicine	4 day	0.3933	0.323819	Inconsistent Dose Level
coumarin	4 day	8.3847	7.94182	Consistent Dose Level
cyclophosphamide	4 day	1.0545	1.32113	Inconsistent Dose Level
diazepam	4 day	18.5421	5.45069	Consistent Dose Level
diclofenac	4 day	1.7005	3.13133	Inconsistent Dose Level
doxorubicin	4 day	0.0836	0.0841025	Inconsistent Dose Level
enalapril	4 day	31.5495	24.7551	Consistent Dose Level
ethanol	4 day	447.269	336.41	Consistent Dose Level
ethionamide	4 day	28.6511	28.652	Inconsistent Dose Level
ethionine	4 day	12.0346	21.6229	Consistent Dose Level
furosemide	4 day	20.0403	22.3143	Consistent Dose Level
griseofulvin	4 day	66.0364	472.955	Consistent Dose Level
haloperidol	4 day	2.17265	0.68138	Consistent Dose Level
hydroxyzine	4 day	6.1446	2.18028	Consistent Dose Level
ibuprofen	4 day	14.952	16.8205	Inconsistent Dose Level
imipramine	4 day	7.6836	3.06936	Consistent Dose Level
indomethacin	4 day	0.6384	0.275944	Inconsistent Dose Level
iproniazid	4 day	3.5587	1.36276	Consistent Dose Level
isoniazid	4 day	19.4446	43.044	Inconsistent Dose Level
ketoconazole	4 day	15.0964	2.18028	Consistent Dose Level
labetalol	4 day	28.7318	58.0491	Consistent Dose Level
meloxicam	4 day	2.9469	1.10266	Inconsistent Dose Level
metformin	4 day	92.9385	56.3392	Consistent Dose Level
methapyrilene	4 day	6.5189	1.69703	Consistent Dose Level
methimazole	4 day	5.415	2.18028	Consistent Dose Level
methyldopa	4 day	48.8566	190.26	Consistent Dose Level
methyltestosterone	4 day	18.0671	8.01515	Consistent Dose Level
mexiletine	4 day	30.1948	33.641	Consistent Dose Level
naproxen	4 day	4.56095	1.07757	Inconsistent Dose Level
nitrofurantoin	4 day	4.66355	22.255	Inconsistent Dose Level
nitrofurazone	4 day	15.3824	22.6872	Inconsistent Dose Level
papaverine	4 day	29.488	15.1217	Consistent Dose Level
penicillamine	4 day	68.5178	50.5313	Consistent Dose Level
phenacetin	4 day	69.5894	43.2527	Inconsistent Dose Level
phenobarbital	4 day	5.6867	2.18028	Inconsistent Dose Level
phenylbutazone	4 day	12.3994	6.01435	Consistent Dose Level
phenytoin	4 day	31.5286	18.8993	Inconsistent Dose Level
quinidine	4 day	15.694	16.8205	Consistent Dose Level
sulfasalazine	4 day	77.1039	64.7639	Consistent Dose Level
sulindac	4 day	6.2852	2.52656	Inconsistent Dose Level
tetracycline	4 day	60.6328	313.133	Consistent Dose Level
tolbutamide	4 day	81.1737	70.808	Consistent Dose Level
trimethadione	4 day	39.9275	38.4113	Consistent Dose Level

## Sheet: Open-TG-Gates 8d (Figure 6(f))
Chemical	Time	BMD	29 day Apical	Group
acetazolamide	8 day	22.2509	13.6276	Consistent Dose Level
adapin	8 day	17.1057	8.41025	Inconsistent Dose Level
allopurinol	8 day	11.7933	4.8329	Consistent Dose Level
amiodarone	8 day	21.4121	16.8205	Inconsistent Dose Level
amitriptyline	8 day	11.7857	4.9583	Consistent Dose Level
aspirin	8 day	32.7788	23.8255	Inconsistent Dose Level
azathioprine	8 day	1.8791	7.52762	Consistent Dose Level
benzbromarone	8 day	7.6038	1.88441	Consistent Dose Level
benziodarone	8 day	15.1867	6.8138	Consistent Dose Level
bromobenzene	8 day	18.7416	20.3512	Consistent Dose Level
bromoethylamine	8 day	1.4098	1.73308	Inconsistent Dose Level
bucetin	8 day	61.4507	84.1025	Inconsistent Dose Level
caffeine	8 day	6.6272	12.4349	Consistent Dose Level
chlormezanone	8 day	28.6235	8.46443	Consistent Dose Level
chlorpheniramine	8 day	2.87755	1.58836	Consistent Dose Level
chlorpromazine	8 day	2.85285	1.02207	Inconsistent Dose Level
cimetidine	8 day	168.828	188.273	Consistent Dose Level
ciprofloxacin	8 day	78.641	30.0718	Consistent Dose Level
clofibrate	8 day	12.7376	6.8138	Consistent Dose Level
clomipramine	8 day	9.4221	12.4349	Consistent Dose Level
colchicine	8 day	0.4066	0.323819	Inconsistent Dose Level
coumarin	8 day	7.1592	7.94182	Consistent Dose Level
cyclophosphamide	8 day	1.07825	1.32113	Inconsistent Dose Level
diazepam	8 day	11.3962	5.45069	Consistent Dose Level
diclofenac	8 day	1.3376	3.13133	Inconsistent Dose Level
doxorubicin	8 day	0.0551	0.0841025	Inconsistent Dose Level
enalapril	8 day	38.001	24.7551	Consistent Dose Level
ethanol	8 day	318.991	336.41	Consistent Dose Level
ethionamide	8 day	23.2826	28.652	Inconsistent Dose Level
ethionine	8 day	9.2416	21.6229	Consistent Dose Level
furosemide	8 day	19.7068	22.3143	Consistent Dose Level
griseofulvin	8 day	75.1925	472.955	Consistent Dose Level
haloperidol	8 day	1.8316	0.68138	Consistent Dose Level
hydroxyzine	8 day	10.0273	2.18028	Consistent Dose Level
ibuprofen	8 day	13.9023	16.8205	Inconsistent Dose Level
imipramine	8 day	6.1294	3.06936	Consistent Dose Level
indomethacin	8 day	0.4655	0.275944	Inconsistent Dose Level
iproniazid	8 day	3.4789	1.36276	Consistent Dose Level
isoniazid	8 day	22.6936	43.044	Inconsistent Dose Level
ketoconazole	8 day	4.9115	2.18028	Consistent Dose Level
labetalol	8 day	59.9308	58.0491	Consistent Dose Level
meloxicam	8 day	2.7398	1.10266	Inconsistent Dose Level
metformin	8 day	75.4129	56.3392	Consistent Dose Level
methapyrilene	8 day	6.2035	1.69703	Consistent Dose Level
methimazole	8 day	4.14105	2.18028	Consistent Dose Level
methyldopa	8 day	32.5014	190.26	Consistent Dose Level
methyltestosterone	8 day	19.6213	8.01515	Consistent Dose Level
mexiletine	8 day	26.467	33.641	Consistent Dose Level
moxisylyte	8 day	38.7106	236.476	Consistent Dose Level
naproxen	8 day	3.7107	1.07757	Inconsistent Dose Level
nitrofurantoin	8 day	10.8908	22.255	Inconsistent Dose Level
nitrofurazone	8 day	8.7058	22.6872	Inconsistent Dose Level
papaverine	8 day	37.3844	15.1217	Consistent Dose Level
penicillamine	8 day	60.8855	50.5313	Consistent Dose Level
phenacetin	8 day	58.0108	43.2527	Inconsistent Dose Level
phenobarbital	8 day	5.3523	2.18028	Inconsistent Dose Level
phenylbutazone	8 day	10.4139	6.01435	Consistent Dose Level
phenytoin	8 day	24.7912	18.8993	Inconsistent Dose Level
quinidine	8 day	15.447	16.8205	Consistent Dose Level
sulfasalazine	8 day	86.6609	64.7639	Consistent Dose Level
sulindac	8 day	5.9451	2.52656	Inconsistent Dose Level
tetracycline	8 day	159.351	313.133	Consistent Dose Level
tolbutamide	8 day	80.8469	70.808	Consistent Dose Level
trimethadione	8 day	39.5998	38.4113	Consistent Dose Level

## Sheet: Open-TG-Gates 15d (Figure 6(g))
Chemical	Time	BMD	29 day Apical	Group
acetazolamide	15 day	37.7511	13.6276	Consistent Dose Level
adapin	15 day	6.0173	8.41025	Inconsistent Dose Level
allopurinol	15 day	19.6384	4.8329	Consistent Dose Level
amiodarone	15 day	19.969	16.8205	Inconsistent Dose Level
amitriptyline	15 day	18.1659	4.9583	Consistent Dose Level
aspirin	15 day	28.918	23.8255	Inconsistent Dose Level
azathioprine	15 day	2.09	7.52762	Consistent Dose Level
benzbromarone	15 day	9.23685	1.88441	Consistent Dose Level
benziodarone	15 day	15.0119	6.8138	Consistent Dose Level
bromobenzene	15 day	17.8695	20.3512	Consistent Dose Level
bromoethylamine	15 day	1.4858	1.73308	Inconsistent Dose Level
bucetin	15 day	76.5928	84.1025	Inconsistent Dose Level
caffeine	15 day	6.9198	12.4349	Consistent Dose Level
chlormezanone	15 day	29.4452	8.46443	Consistent Dose Level
chlorpheniramine	15 day	1.5219	1.58836	Consistent Dose Level
chlorpromazine	15 day	2.9298	1.02207	Inconsistent Dose Level
cimetidine	15 day	58.539	188.273	Consistent Dose Level
ciprofloxacin	15 day	73.435	30.0718	Consistent Dose Level
clofibrate	15 day	15.5781	6.8138	Consistent Dose Level
clomipramine	15 day	13.7104	12.4349	Consistent Dose Level
colchicine	15 day	0.4579	0.323819	Inconsistent Dose Level
coumarin	15 day	10.4994	7.94182	Consistent Dose Level
cyclophosphamide	15 day	0.9823	1.32113	Inconsistent Dose Level
diazepam	15 day	12.3823	5.45069	Consistent Dose Level
diclofenac	15 day	0.7847	3.13133	Inconsistent Dose Level
doxorubicin	15 day	0.0494	0.0841025	Inconsistent Dose Level
enalapril	15 day	58.8145	24.7551	Consistent Dose Level
ethanol	15 day	322.5	336.41	Consistent Dose Level
ethionamide	15 day	16.7086	28.652	Inconsistent Dose Level
ethionine	15 day	8.6013	21.6229	Consistent Dose Level
furosemide	15 day	20.71	22.3143	Consistent Dose Level
griseofulvin	15 day	73.1082	472.955	Consistent Dose Level
haloperidol	15 day	1.8392	0.68138	Consistent Dose Level
hydroxyzine	15 day	5.7057	2.18028	Consistent Dose Level
ibuprofen	15 day	15.3767	16.8205	Inconsistent Dose Level
imipramine	15 day	7.8736	3.06936	Consistent Dose Level
indomethacin	15 day	0.665	0.275944	Inconsistent Dose Level
iproniazid	15 day	3.6461	1.36276	Consistent Dose Level
isoniazid	15 day	9.3423	43.044	Inconsistent Dose Level
ketoconazole	15 day	5.7722	2.18028	Consistent Dose Level
labetalol	15 day	36.1893	58.0491	Consistent Dose Level
meloxicam	15 day	2.0254	1.10266	Inconsistent Dose Level
metformin	15 day	134.703	56.3392	Consistent Dose Level
methapyrilene	15 day	5.2193	1.69703	Consistent Dose Level
methimazole	15 day	3.7145	2.18028	Consistent Dose Level
methyldopa	15 day	38.8968	190.26	Consistent Dose Level
methyltestosterone	15 day	20.235	8.01515	Consistent Dose Level
mexiletine	15 day	28.3043	33.641	Consistent Dose Level
moxisylyte	15 day	62.6354	236.476	Consistent Dose Level
naproxen	15 day	3.5625	1.07757	Inconsistent Dose Level
nitrofurantoin	15 day	6.8856	22.255	Inconsistent Dose Level
nitrofurazone	15 day	7.182	22.6872	Inconsistent Dose Level
papaverine	15 day	35.7599	15.1217	Consistent Dose Level
penicillamine	15 day	63.6253	50.5313	Consistent Dose Level
phenacetin	15 day	72.0537	43.2527	Inconsistent Dose Level
phenobarbital	15 day	6.6785	2.18028	Inconsistent Dose Level
phenylbutazone	15 day	12.3101	6.01435	Consistent Dose Level
phenytoin	15 day	26.2352	18.8993	Inconsistent Dose Level
quinidine	15 day	14.7725	16.8205	Consistent Dose Level
sulfasalazine	15 day	61.161	64.7639	Consistent Dose Level
sulindac	15 day	4.0736	2.52656	Inconsistent Dose Level
tetracycline	15 day	71.7858	313.133	Consistent Dose Level
tolbutamide	15 day	79.0381	70.808	Consistent Dose Level
trimethadione	15 day	38.2508	38.4113	Consistent Dose Level

## Sheet: Open-TG-Gates 29d (Figure 6(h))
Chemical	Time	BMD	29 day Apical	Group
acetazolamide	29 day	14.0714	13.6276	Consistent Dose Level
adapin	29 day	6.1959	8.41025	Inconsistent Dose Level
allopurinol	29 day	18.4984	4.8329	Consistent Dose Level
amiodarone	29 day	18.5839	16.8205	Inconsistent Dose Level
amitriptyline	29 day	12.1818	4.9583	Consistent Dose Level
aspirin	29 day	29.545	23.8255	Inconsistent Dose Level
azathioprine	29 day	1.4839	7.52762	Consistent Dose Level
benzbromarone	29 day	9.01835	1.88441	Consistent Dose Level
benziodarone	29 day	14.5122	6.8138	Consistent Dose Level
bromobenzene	29 day	21.7303	20.3512	Consistent Dose Level
bromoethylamine	29 day	1.3927	1.73308	Inconsistent Dose Level
bucetin	29 day	61.5752	84.1025	Inconsistent Dose Level
caffeine	29 day	6.1579	12.4349	Consistent Dose Level
chlormezanone	29 day	18.0918	8.46443	Consistent Dose Level
chlorpheniramine	29 day	3.53875	1.58836	Consistent Dose Level
chlorpromazine	29 day	3.819	1.02207	Inconsistent Dose Level
cimetidine	29 day	95.152	188.273	Consistent Dose Level
ciprofloxacin	29 day	15.8697	30.0718	Consistent Dose Level
clofibrate	29 day	13.8529	6.8138	Consistent Dose Level
clomipramine	29 day	14.3184	12.4349	Consistent Dose Level
colchicine	29 day	0.4769	0.323819	Inconsistent Dose Level
coumarin	29 day	9.1751	7.94182	Consistent Dose Level
cyclophosphamide	29 day	1.2407	1.32113	Inconsistent Dose Level
diazepam	29 day	18.7359	5.45069	Consistent Dose Level
diclofenac	29 day	0.9728	3.13133	Inconsistent Dose Level
doxorubicin	29 day	0.0874	0.0841025	Inconsistent Dose Level
enalapril	29 day	82.1655	24.7551	Consistent Dose Level
ethanol	29 day	295.532	336.41	Consistent Dose Level
ethionamide	29 day	9.9522	28.652	Inconsistent Dose Level
ethionine	29 day	9.538	21.6229	Consistent Dose Level
furosemide	29 day	24.0103	22.3143	Consistent Dose Level
griseofulvin	29 day	57.8721	472.955	Consistent Dose Level
haloperidol	29 day	2.5878	0.68138	Consistent Dose Level
hydroxyzine	29 day	7.43565	2.18028	Consistent Dose Level
ibuprofen	29 day	16.0303	16.8205	Inconsistent Dose Level
imipramine	29 day	7.7995	3.06936	Consistent Dose Level
indomethacin	29 day	0.1919	0.275944	Inconsistent Dose Level
iproniazid	29 day	3.05045	1.36276	Consistent Dose Level
isoniazid	29 day	33.0315	43.044	Inconsistent Dose Level
ketoconazole	29 day	7.7292	2.18028	Consistent Dose Level
labetalol	29 day	39.5124	58.0491	Consistent Dose Level
meloxicam	29 day	1.5751	1.10266	Inconsistent Dose Level
metformin	29 day	159.653	56.3392	Consistent Dose Level
methapyrilene	29 day	5.3162	1.69703	Consistent Dose Level
methimazole	29 day	3.933	2.18028	Consistent Dose Level
methyldopa	29 day	38.2888	190.26	Consistent Dose Level
methyltestosterone	29 day	22.1426	8.01515	Consistent Dose Level
mexiletine	29 day	23.6578	33.641	Consistent Dose Level
moxisylyte	29 day	32.7655	236.476	Consistent Dose Level
naproxen	29 day	0.9918	1.07757	Inconsistent Dose Level
nitrofurantoin	29 day	8.7324	22.255	Inconsistent Dose Level
nitrofurazone	29 day	7.4024	22.6872	Inconsistent Dose Level
papaverine	29 day	37.7112	15.1217	Consistent Dose Level
penicillamine	29 day	56.1061	50.5313	Consistent Dose Level
phenacetin	29 day	58.7176	43.2527	Inconsistent Dose Level
phenobarbital	29 day	3.80095	2.18028	Inconsistent Dose Level
phenylbutazone	29 day	12.483	6.01435	Consistent Dose Level
phenytoin	29 day	31.1904	18.8993	Inconsistent Dose Level
quinidine	29 day	16.4331	16.8205	Consistent Dose Level
sulfasalazine	29 day	59.9602	64.7639	Consistent Dose Level
sulindac	29 day	4.4308	2.52656	Inconsistent Dose Level
tetracycline	29 day	107.12	313.133	Consistent Dose Level
tolbutamide	29 day	62.871	70.808	Consistent Dose Level
trimethadione	29 day	29.5288	38.4113	Consistent Dose Level

## Sheet: Figure 6 (h) blue dots
Chemical	Time	BMD_GO-BP	BMD_Reactome	BMD_Kegg	Non Cancer Apical
TRBZ	5d	13.182	9.6	12.76	12.4
BRBZ	5d	86.245	119	105.97	191
TTCP	5d	51.628	54	60.855	91.6
MDMB	5d	20.713	22.352	21.524	22.1
NDPA	5d	190.315	183.736	200.286	232
TRBZ	2w	13.643	5.52	7.19	9.3
BRBZ	2w	79.573	104.185	92.03	130
TTCP	2w	21.744	29.325	48.46	13.6
MDMB	2w	26.58	27.129	27.42	15.7
NDPA	2w	189.478	179.85	192.561	251
TRBZ	4w	18.764	17.515	19.02	5.1
BRBZ	4w	83.049	124.81	99.48	72
TTCP	4w	53.635	48.16	51.865	6.7
MDMB	4w	25.017	28.002	24.49	1.7
NDPA	4w	210.345	189.522	189.094	191
TRBZ	13w	6.105	7.49	9.175	3.8
BRBZ	13w	82.501	105.87	117.64	96.8
TTCP	13w	47.595	52.32	56.17	1
MDMB	13w	27.203	29.56	28.486	11
NDPA	13w	206.495	183.727	192.933	177

## Sheet: cancer-related (Figure 7)
Chemical	Time	BMD_GO-BP	BMD_Reactome	BMD_Kegg	Cancer Apical
MDMB	5d	20.713	22.352	21.524	30.1
NDPA	5d	190.315	183.736	200.286	184
MDMB	2w	26.58	27.129	27.42	30.1
NDPA	2w	189.478	179.85	192.561	184
MDMB	4w	25.017	28.002	24.49	30.1
NDPA	4w	210.345	189.522	189.094	184
MDMB	13w	27.203	29.56	28.486	30.1
NDPA	13w	206.495	183.727	192.933	184
